# Supplementary material for: Nucleoside Analogs in ADAR Guide Strands Enable Editing at 5′-GA Sites
Source: Biomolecules. 2024 Sep 29;14(10):1229. doi: 10.3390/biom14101229 (PMC11506087; doi:10.3390/biom14101229)
Supplement: Supplementary file 1 [file biomolecules-14-01229-s001.zip]

Archive with 1 entries (1 files):
- biomolecules-3193092-supplementary.pdf
